# Supplementary material for: Design of a wasp-inspired biopsy needle capable of self-propulsion and friction-based tissue transport
Source: Front Bioeng Biotechnol. 2025 Jan 6;12:1497221. doi: 10.3389/fbioe.2024.1497221 (PMC11743259; doi:10.3389/fbioe.2024.1497221)
Supplement: Supplementary file 2 [file DataSheet1.xlsx]

## Sheet: Test 1A
Constants
	RPM_motor	405
	Gearbox_ratio	0.06
	RPM_cam	24.3
	Tip_peephole_distance	115
		Independent Variables						Dependent Variables								Control Variables													Notes
Measurement		Stroke_length	Core_length	Tranport_distance	Transport_rate_theoretical	Transport_duration_theoretical		Transport_start	Transport_end	Transport_duration_actual	Transport_rate_actual	Transport_efficiency	Fragments	Succes		Weight_before	Weight_after	Weight_tissue	Temperature_ambient	Time_5_rot_start	RPM_start	Time_5_rot_end	RPM_end	RPM_av	Core_lenght_out	Start_date_time	End_date_time
1		3	5	110	1.10795	99.2821		32	265	233	0.472103	42.6103	1	yes		14.98	14.97	0.01	22	16.5	18.1818	16	18.75	18.4659	5	2024-05-01 12:10:00	2024-05-01 12:16:00
2		3	5	110	1.13393	97.0079		21	178	157	0.700637	61.7885	1	yes		14.97	14.96	0.01	21	15.75	19.0476	16	18.75	18.8988	5	2024-05-01 13:52:00	2024-05-01 14:00:00
3		3	5	110	1.05882	103.889		0	290	290	0.37931	35.8238	2	yes		14.97	14.96	0.01	21	17	17.6471	17	17.6471	17.6471	5 (1/4)	2024-05-01 14:55:00	2024-05-01 14:59:00
4		3	5	110	1.06673	103.119		22	324	302	0.364238	34.1455	1	yes		14.77	14.77	0	22	17	17.6471	16.75	17.9104	17.7788	5	2024-05-01 15:04:00	2024-05-01 15:11:00
5		3	5	110	1.09091	100.833		0	259	259	0.42471	38.9318	1	yes		14.93	14.92	0.01	22	16.5	18.1818	16.5	18.1818	18.1818	6	2024-05-01 15:12:00	2024-05-01 15:22:00
6		3	10	105	1.04899	100.097		67	300	233	0.450644	42.9599	1	yes		17.69	17.68	0.01	23	18.5	16.2162	16	18.75	17.4831	9.5	2024-05-01 11:52:00	2024-05-01 11:58:00
7		3	10	105	1.125	93.3333		39	230	191	0.549738	48.8656	1	yes		15.16	15.15	0.01	22	16	18.75	16	18.75	18.75	10	2024-05-01 13:13:00	2024-05-01 13:18:00
8		3	10	105	1.10795	94.7692		43	294	251	0.418327	37.7567	1	yes		16.03	16.01	0.02	21	16	18.75	16.5	18.1818	18.4659	10	2024-05-01 13:40:00	2024-05-01 13:49:00
9		3	10	105	1.08277	96.9737		32	360	328	0.320122	29.5651	1	yes		16.15	16.13	0.02	22	16.5	18.1818	16.75	17.9104	18.0461	10	2024-05-01 15:28:00	2024-05-01 15:37:00
10		3	10	105	1.08277	96.9737		24	359	335	0.313433	28.9474	2	yes		16.13	16.12	0.01	22	16.75	17.9104	16.5	18.1818	18.0461	9 (1/8)	2024-05-01 15:38:00	2024-05-01 15:52:00
11		3	15	100	1.125	88.8889		40	213	173	0.578035	51.3809	1	yes		17.17	17.15	0.02	22	16	18.75	16	18.75	18.75	15	2024-05-01 12:28:00	2024-05-01 12:34:00
12		3	15	100	1.08277	92.3559		59	299	240	0.416667	38.4816	1	yes		17.38	17.36	0.02	22	16.75	17.9104	16.5	18.1818	18.0461	14.5	2024-05-01 13:26:00	2024-05-01 13:34:00
13		3	15	100	1.0993	90.9669		44	340	296	0.337838	30.7321	1	yes		17.26	17.23	0.03	21	16.5	18.1818	16.25	18.4615	18.3217	15	2024-05-01 14:07:00	2024-05-01 14:15:00
14		3	15	100	1.08277	92.3559		43	303	260	0.384615	35.5215	1	yes		17.09	17.07	0.02	22	16.5	18.1818	16.75	17.9104	18.0461	14.5	2024-05-01 16:11:00	2024-05-01 16:23:00
15		3	15	100	1.03602	96.5228		57	298	241	0.414938	40.0509	2	yes		17.15	17.13	0.02	22	17.5	17.1429	17.25	17.3913	17.2671	14 (2/12)	2024-05-01 16:38:00	2024-05-01 16:49:00
16		2	5	110	0.80678	136.345		37	525	488	0.22541	27.9395	1	yes		15.23	15.22	0.01	21	15	20	14.75	20.339	20.1695	5	2024-05-03 15:57:00	2024-05-03 16:10:00
17		2	5	110	0.800534	137.408		25	1054	1029	0.1069	13.3536	3	yes/see notes		15.18	15.18	0	22	15	20	14.98	20.0267	20.0134	-	2024-05-07 09:43:00	2024-05-07 10:03:00		Did come out, but pretty much pulverized, no way of assessing the final core length
18		2	5	110	0.780539	140.928		32	474	442	0.248869	31.8842	1	yes		15.1	15.08	0.02	23	15.25	19.6721	15.5	19.3548	19.5135	5	2024-05-07 10:42:00	2024-05-07 10:54:00
19		2	5	110	0.761905	144.375		38	864	826	0.133172	17.4788	2	yes		14.93	14.91	0.02	22	15.75	19.0476	15.75	19.0476	19.0476	4 (3/1)	2024-05-07 13:13:00	2024-05-07 13:32:00
20		2	5	110	0.849624	129.469		47	783	736	0.149457	17.5909	1	yes		15.08	15.06	0.02	20	14	21.4286	14.25	21.0526	21.2406	5	2024-05-08 09:29:00	2024-05-07 18:47:00
21		2	10	105	0.8	131.25		54	758	704	0.149148	18.6435	1	yes		16.63	16.62	0.01	22	15	20	15	20	20	9	2024-05-07 09:03:00	2024-05-07 09:20:00
22		2	10	105	0.80678	130.147		46	789	743	0.141319	17.5164	2	yes		15.95	15.93	0.02	22	14.75	20.339	15	20	20.1695	9 (4/5)	2024-05-07 09:21:00	2024-05-07 09:40:00
23		2	10	105	0.786885	133.437		67	670	603	0.174129	22.1289	1	yes		16.19	16.17	0.02	22	15.25	19.6721	15.25	19.6721	19.6721	10	2024-05-07 10:15:00	2024-05-07 10:38:00
24		2	10	105	0.786885	133.437		67	760	693	0.151515	19.2551	1	yes		16.05	16.03	0.02	23	15.25	19.6721	15.25	19.6721	19.6721	9.5	2024-05-07 11:35:00	2024-05-07 11:50:00
25		2	10	105	0.758164	138.493		42	930	888	0.118243	15.596	4	yes		16.04	16.03	0.01	22	15.64	19.1816	16.02	18.7266	18.9541	-	2024-05-07 13:35:00	2024-05-07 13:54:00		Broke as I took it out
26		2	15	100	0.813559	122.917		73	420	347	0.288184	35.4227	1	yes		17.22	17.2	0.02	22	14.75	20.339	14.75	20.339	20.339	14.5	2024-05-07 08:42:00	2024-05-07 08:57:00
27		2	15	100	0.774194	129.167		61	987	926	0.107991	13.9489	3	yes		17.92	17.9	0.02	23	15.5	19.3548	15.5	19.3548	19.3548	-	2024-05-07 11:52:00	2024-05-07 12:17:00		Broke as I took it out
28		2	15	100	0.780539	128.117		65	935	870	0.114943	14.726	4	yes		17.03	17.01	0.02	22	15.5	19.3548	15.25	19.6721	19.5135	-	2024-05-07 12:19:00	2024-05-07 12:38:00		Broke as I took it out
29		2	15	100	0.774194	129.167		79	825	746	0.134048	17.3146	3	yes		16.9	16.89	0.01	22	15.5	19.3548	15.5	19.3548	19.3548	13.5	2024-05-07 12:50:00	2024-05-07 13:13:00
30		2	15	100	0.864935	115.616		24	558	534	0.187266	21.6509	1	yes		17.1	17.08	0.02	22	13.75	21.8182	14	21.4286	21.6234	15	2024-05-07 17:49:00	2024-05-07 18:08:00
31		4	5	110	1.68421	65.3125		33	147	114	0.964912	57.2917	1	yes		15.09	15.08	0.01	20	14.25	21.0526	14.25	21.0526	21.0526	5	2024-05-03 10:19:00	2024-05-03 10:26:00
32		4	5	110	1.65517	66.4583		29	143	114	0.964912	58.2968	2	yes		14.96	14.96	0	20	14.5	20.6897	14.5	20.6897	20.6897	5 (3/2)	2024-05-03 10:40:00	2024-05-03 10:45:00
33		4	5	110	1.62712	67.6042		33	145	112	0.982143	60.3609	1	yes		15.08	15.08	0	20	14.75	20.339	14.75	20.339	20.339	5	2024-05-03 10:46:00	2024-05-03 10:53:00
34		4	5	110	1.64115	67.0264		6	127	121	0.909091	55.3937	1	yes		15.25	15.24	0.01	21	14.75	20.339	14.5	20.6897	20.5143	-	2024-05-03 11:44:00	2024-05-03 11:58:00		Broke as I took it out
35		4	5	110	1.64115	67.0264		25	138	113	0.973451	59.3154	1	yes		15.59	15.58	0.01	20	14.5	20.6897	14.75	20.339	20.5143	5	2024-05-03 13:19:00	2024-05-03 13:22:00
36		4	10	105	1.69925	61.792		51	145	94	1.11702	65.7362	2	yes		16.23	16.22	0.01	21	14	21.4286	14.25	21.0526	21.2406	9 (8/1)	2024-05-03 09:54:00	2024-05-03 10:05:00
37		4	10	105	1.65566	63.4186		47	149	102	1.02941	62.1751	1	yes		16.55	16.54	0.01	20	14.75	20.339	14.25	21.0526	20.6958	9 (7/2)	2024-05-03 10:52:00	2024-05-03 11:05:00
38		4	10	105	1.66969	62.8859		36	141	105	1	59.8913	1	yes		16.28	16.27	0.01	21	14.5	20.6897	14.25	21.0526	20.8711	10	2024-05-03 11:28:00	2024-05-03 11:35:00
39		4	10	105	1.65517	63.4375		39	147	108	0.972222	58.7384	1	yes		16.66	16.65	0.01	21	14.5	20.6897	14.5	20.6897	20.6897	10	2024-05-03 11:38:00	2024-05-03 11:44:00
40		4	10	105	1.62759	64.5127		43	144	101	1.0396	63.874	1	yes		16.33	16.32	0.01	20	15	20	14.5	20.6897	20.3448	10	2024-05-03 13:00:00	2024-05-03 13:07:00
41		4	15	100	1.69925	58.8496		81	152	71	1.40845	82.8867	1	yes		17.68	17.66	0.02	21	14.25	21.0526	14	21.4286	21.2406	15	2024-05-03 10:09:00	2024-05-03 10:17:00
42		4	15	100	1.64115	60.933		57	149	92	1.08696	66.2316	2	yes		16.88	16.85	0.03	20	14.75	20.339	14.5	20.6897	20.5143	15 (7/8)	2024-05-03 10:27:00	2024-05-03 10:35:00
43		4	15	100	1.66969	59.8913		51	137	86	1.16279	69.6411	1	yes		16.99	16.96	0.03	21	14.25	21.0526	14.5	20.6897	20.8711	15	2024-05-03 11:11:00	2024-05-03 11:19:00
44		4	15	100	1.64115	60.933		54	159	105	0.952381	58.0315	2	yes		17.25	17.23	0.02	20	14.75	20.339	14.5	20.6897	20.5143	-	2024-05-03 12:02:00	2024-05-03 12:10:00		Broke as I took it out
45		4	15	100	1.65517	60.4167		44	127	83	1.20482	72.7912	1	yes		18.08	18.06	0.02	21	14.5	20.6897	14.5	20.6897	20.6897	15	2024-05-03 13:11:00	2024-05-03 13:18:00

## Sheet: Results 1A
Description				Results
Group	Stroke_length	Core_length		Efficiency_av	Efficiency_sd	Reliability	Transport_rate_av	Transport_rate_sd	Fragments_av	Fragments_sd
1	3	5		42.66	11.1695	1	0.4682	0.136604	1.2	0.447214
2	3	10		37.6189	8.58913	1	0.410453	0.0982984	1.2	0.447214
3	3	15		39.2334	7.66233	1	0.426418	0.0905655	1.2	0.447214
4	2	5		21.6494	7.85815	1	0.172761	0.0612625	1.6	0.894427
5	2	10		18.628	2.40201	1	0.146871	0.0201255	1.8	1.30384
6	2	15		20.6126	8.80838	1	0.166487	0.0747878	2.4	1.34164
7	4	5		58.1317	1.91049	1	0.958902	0.0287455	1.2	0.447214
8	4	10		62.083	2.85271	1	1.03165	0.0545204	1.2	0.447214
9	4	15		69.9164	9.10217	1	1.16308	0.167435	1.4	0.547723
Highest Efficiency Group
	Group_number	Stroke_length	Core_length	Mean RPM	SD RPM
	9	4	15	20.766	0.303651

## Sheet: Test 1B
Constants
	RPM_motor	405
	Gearbox_ratio	0.06
	RPM_cam	24.3
	Tip_peephole_distance	115
	Stroke_length	4
	Core_length	15
	Transport_distance	100
	Transport_rate_theoretical	1.62
	Transport_duration_theoretical	61.7284
		Independent Variables						Dependent Variables
Measurement		Gear ratio	Transport_rate_theoretical	Transport_duration_theoretical	Gelatin_wt%			Transport_start	Transport_end	Transport_duration_actual	Transport_rate_actual	Transport_Efficiency	Fragments	Succes		Weight_before	Weight_after	Weight_tissue	Temperature_ambient	Time_5_rot_start	RPM_start	Time_5_rot_end	RPM_end	RPM_av	Core_length_out		End_date_time		Notes
1		0.125	3.14839	31.7623	10			29	84	55	1.81818	57.7496	1	yes		17.38	17.35	0.03	21	7.5	40	7.75	38.7097	39.3548	15	2024-05-08 15:05:00	2024-05-08 15:08:00
2		0.125	3.04839	32.8042	10			24	81	57	1.75439	57.5513	1	yes		17.67	17.65	0.02	21	7.75	38.7097	8	37.5	38.1048	15	2024-05-08 15:13:00	2024-05-08 15:17:00
3		0.125	2.95455	33.8462	10			24	80	56	1.78571	60.4396	1	yes		16.93	16.9	0.03	21	8	37.5	8.25	36.3636	36.9318	15	2024-05-08 15:18:00	2024-05-08 15:21:00
4		0.125	3.04839	32.8042	10			23	79	56	1.78571	58.579	1	yes		17.4	17.36	0.04	21	8	37.5	7.75	38.7097	38.1048	15	2024-05-08 15:21:00	2024-05-08 15:27:00
5		0.125	3.00293	33.3008	10			22	82	60	1.66667	55.5013	1	yes		17.44	17.42	0.02	21	8.25	36.3636	7.75	38.7097	37.5367	15	2024-05-08 15:27:00	2024-05-08 15:30:00
EXTRA		0.125	0	#DIV/0!	10			25	84	59	1.69492	#DIV/0!	1	yes		17.44	17.42	0.02	21	8.25	36.3636	8			14.5	2024-05-08 15:31:00	2024-08-05 15:34:00		Can ignore this run
6		0.025	0.688181	145.311	10			79	333	254	0.393701	57.2089	1	yes		16.88	16.86	0.02	23	35	8.57143	34.75	8.63309	8.60226	14.5	2024-05-14 09:27:00	2024-05-14 09:48:00
7		0.025	0.688181	145.311	10			68	332	264	0.378788	55.0419	1	yes		16.84	16.82	0.02	23	34.75	8.63309	35	8.57143	8.60226	14	2024-05-14 09:49:00	2024-05-14 10:00:00
8		0.025	0.685749	145.826	10			73	322	249	0.401606	58.5646	1	yes		17.06	17.05	0.01	23	34.75	8.63309	35.25	8.51064	8.57187	14	2024-05-14 10:05:00	2024-05-14 10:15:00
9		0.025	0.678521	147.379	10			67	319	252	0.396825	58.4838	1	yes		17.78	17.76	0.02	23	35	8.57143	35.75	8.39161	8.48152	15	2024-05-14 10:19:00	2024-05-14 10:29:00
10		0.025	0.67609	147.909	10			79	315	236	0.423729	62.6734	1	yes		17.31	17.29	0.02	23	35.25	8.51064	35.75	8.39161	8.45112	13.5	2024-05-14 10:32:00	2024-05-14 10:42:00
11		0.06	1.65517	60.4167	5			39	180	141	0.70922	42.8487	4	yes		17.03	17.02	0.01	20	14.5	20.6897	14.5	20.6897	20.6897	14(3/3/2/6)	2024-05-08 10:30:00	2024-05-08 10:37:00
12		0.06	1.66969	59.8913	5			51	185	134	0.746269	44.695	1	yes		18.02	18	0.02	20	14.25	21.0526	14.5	20.6897	20.8711	14	2024-05-08 10:42:00	2024-05-08 10:50:00
13		0.06	1.65517	60.4167	5			23	152	129	0.775194	46.8346	1	yes		17.92	17.91	0.01	20	14.5	20.6897	14.5	20.6897	20.6897	15	2024-05-08 10:58:00	2024-05-08 11:09:00
14		0.06	1.61356	61.9748	5			36	176	140	0.714286	44.2677	1	yes		17.57	17.56	0.01	20	14.75	20.339	15	20	20.1695	14.5	2024-05-08 11:23:00	2024-05-08 11:31:00
15		0.06	1.64115	60.933	5			40	178	138	0.724638	44.1544	1	yes		17.75	17.73	0.02	20	14.5	20.6897	14.75	20.339	20.5143	14	2024-05-08 11:32:00	2024-05-08 11:39:00
16		0.06	1.66969	59.8913	15			72	170	98	1.02041	61.1136	1	yes		17.6	17.57	0.03	20	14.25	21.0526	14.5	20.6897	20.8711	15	2024-05-08 10:17:00	2024-05-08 10:28:00
17		0.06	1.64115	60.933	15			60	167	107	0.934579	56.9468	1	yes		18.11	18.09	0.02	20	14.5	20.6897	14.75	20.339	20.5143	15	2024-05-08 10:51:00	2024-05-08 10:57:00
18		0.06	1.65517	60.4167	15			58	165	107	0.934579	56.4642	1	yes		17.57	17.55	0.02	20	14.5	20.6897	14.5	20.6897	20.6897	15	2024-05-08 11:09:00	2024-05-08 11:15:00
19		0.06	1.65517	60.4167	15			59	176	117	0.854701	51.6382	1	yes		17.04	17.03	0.01	20	14.5	20.6897	14.5	20.6897	20.6897	14.5	2024-05-08 11:16:00	2024-05-08 11:23:00
20		0.06	1.64115	60.933	15			60	174	114	0.877193	53.45	1	yes		17.19	17.17	0.02	20	14.75	20.339	14.5	20.6897	20.5143	14.5	2024-05-08 11:40:00	2024-05-08 11:51:00		REDO forgot to film -> done

## Sheet: Results 1B
Description					Results
Group	Heterogeneity	Gelatin_wt%	Gear Ratio		Transport_Efficiency_av	Transport_Efficiency_sd	Reliability	Transport_rate_av	Transport_rate_sd	Fragments_av	Fragments_sd	Actual_RPM	SD_RPM
1	yes	10	0.125		57.9642	1.788	1	1.76213	0.0579385	1	0	38.0066	0.896249
2	yes	10	0.025		58.3945	2.78351	1	0.39893	0.0162759	1	0	8.54181	0.0708363
3	yes	5	0.06		44.5601	1.4466	1	0.733921	0.0271006	1.6	1.34164	20.5869	0.26524
4	yes	15	0.06		55.9225	3.63175	1	0.924292	0.064248	1	0	20.6558	0.148912

## Sheet: Test 2
Constants
	RPM_motor		405
	Gearbox_ratio		0.06
	RPM_cam		24.3
	Stroke_lenght		4
	Propelling_rate_theoretical		1.62
				Independent Variables			Dependent Variables								Control Variables							TBD
Measurement	Insertion_depth	Time_start		None			Final_position_y	Propelled_distance	Time_end	Propelled_time	Propelling_rate_actual	Propelling_rate_theoretical	Slip_ratio		Temperature	Time_5_rot_start	RPM_start	Time_5_rot_end	RPM_end	RPM_av	Clamped_distance	Deviation_angle	Start_date_time	End_date_time		Notes
1	25	42		-			58	33	162	120	0.275	1.61356	0.829569		24	15	20	14.75	20.339	20.1695	16		2024-05-14 13:35:00	2024-05-14 13:47:00
2	25	41		-			44	19	161	120	0.158333	1.62759	0.902719		24	14.5	20.6897	15	20	20.3448	17		2024-05-14 13:50:00	2024-05-14 13:59:00		Deviation from straight path recorded
3	24	52		-			49	25	172	120	0.208333	1.57377	0.867622		24	15.25	19.6721	15.25	19.6721	19.6721	18		2024-05-14 14:02:00	2024-05-14 14:09:00
4	25	28		-			61	36	148	120	0.3	1.54879	0.8063		24	15.25	19.6721	15.75	19.0476	19.3599	19		2024-05-14 14:10:00	2024-05-14 14:15:00
5	25	27		-			60	35	147	120	0.291667	1.5	0.805556		24	16	18.75	16	18.75	18.75	20		2024-05-14 14:19:00	2024-05-14 14:39:00		Deviation from straight path recorded
																										* In total, 3 times the bottom needle stuck out and had to re-do the run

## Sheet: Results 2 
Description		Results
Group		Propelling_rate_av	Propelling_rate_sd	Slip_ratio_av	Slip_ratio_sd
1		0.246667	0.0611237	0.842353	0.0421302

## Sheet: Test 3
Constants
	RPM_motor	405
	Gearbox_ratio	0.06
	RPM_cam	24.3
	Stroke_length	4
	Core_length	15
		Independent Variables		Dependent Variables
Measurement		None		Start_time	End_time	Total_time		Notes
1		-		3	287	284		Main goal of the experiment was visualization
